# Supplementary material for: Seeing Through the Mimicry of Papilio bootes by Combining Computer‐Aided and Human Eyesight Morphological Comparisons
Source: Ecol Evol. 2025 Oct 30;15(11):e72369. doi: 10.1002/ece3.72369 (PMC12572630; doi:10.1002/ece3.72369)
Supplement: Supplementary file 4 — Data S1: ece372369‐sup‐0004‐SupplementaryTables.zip. [file ECE3-15-e72369-s004.zip]

Archive with 7 entries (6 files):
- ece372369-sup-0003-FigureS4/
- ece372369-sup-0003-FigureS4/Heatmap_data_Fig.2.xlsx
- ece372369-sup-0003-FigureS4/Sankey_data_Fig.3.xlsx
- ece372369-sup-0003-FigureS4/Sankey_data_Fig.5.xlsx
- ece372369-sup-0003-FigureS4/Sankey_data_Fig.S1.xlsx
- ece372369-sup-0003-FigureS4/Sankey_data_Fig.S2.xlsx
- ece372369-sup-0003-FigureS4/Tsne_data_Fig.4.xlsx
