# Supplementary material for: Seeing Through the Mimicry of Papilio bootes by Combining Computer‐Aided and Human Eyesight Morphological Comparisons
Source: Ecol Evol. 2025 Oct 30;15(11):e72369. doi: 10.1002/ece3.72369 (PMC12572630; doi:10.1002/ece3.72369)
Supplement: Supplementary file 4 — Data S1: ece372369‐sup‐0004‐SupplementaryTables.zip. [file ECE3-15-e72369-s004.zip › ece372369-sup-0003-FigureS4/Heatmap_data_Fig.2.xlsx]

## Sheet: Sheet1
	Byasa genestieri	Byasa impediens	Byasa polyeuctes	Byasa confusus	Byasa daemonius	Byasa hedistus	Byasa latreillei	Byasa nevilli	Byasa polla	Byasa crassipes	Byasa dasarada	Byasa plutonius	Byasa rhadinus
Papilio bootes parcesquamata	0.961163	0.44168	0.636397	0.35459	0.579386	0.669516	0.934795	0.961176	0.753759	0.149658	0.16925	0.164207	0.753101
Papilio bootes mindoni	0.928162	0.493953	0.714077	0.479396	0.697387	0.768444	0.941492	0.941956	0.881319	0.322887	0.340549	0.349951	0.750995
Papilio bootes nigricauda	0.256813	0.447865	0.476096	0.660916	0.784495	0.492916	0.361439	0.249492	0.4895	0.537672	0.627719	0.611523	0.330737
Papilio bootes dealbatus	0.506261	0.29714	0.539077	0.386801	0.460995	0.528508	0.478291	0.499132	0.656626	0.218906	0.252172	0.270059	0.328698
Papilio bootes rubicundus	0.29672	0.503295	0.465178	0.71025	0.752304	0.624128	0.459939	0.34499	0.66202	0.938331	0.9415	0.957224	0.494572
