# Supplementary material for: Seeing Through the Mimicry of Papilio bootes by Combining Computer‐Aided and Human Eyesight Morphological Comparisons
Source: Ecol Evol. 2025 Oct 30;15(11):e72369. doi: 10.1002/ece3.72369 (PMC12572630; doi:10.1002/ece3.72369)
Supplement: Supplementary file 4 — Data S1: ece372369‐sup‐0004‐SupplementaryTables.zip. [file ECE3-15-e72369-s004.zip › ece372369-sup-0003-FigureS4/Sankey_data_Fig.3.xlsx]

## Sheet: Sheet1
Byasa genestieri	Papilio bootes parcesquamata	3.24838
Byasa polyeuctes	Papilio bootes parcesquamata	1.01169
Byasa hedistus	Papilio bootes parcesquamata	1.1072
Byasa nevilli	Papilio bootes parcesquamata	3.24873
Byasa dasarada	Papilio bootes parcesquamata	0.185426
Byasa plutonius	Papilio bootes parcesquamata	0.179374
Byasa polyeuctes	Papilio bootes mindoni	1.25203
Byasa hedistus	Papilio bootes mindoni	1.46293
Byasa latreillei	Papilio bootes mindoni	2.83859
Byasa nevilli	Papilio bootes mindoni	2.84655
Byasa polla	Papilio bootes mindoni	2.13131
Byasa dasarada	Papilio bootes mindoni	0.416348
Byasa genestieri	Papilio bootes nigricauda	0.296808
Byasa impediens	Papilio bootes nigricauda	0.593963
Byasa polyeuctes	Papilio bootes nigricauda	0.646448
Byasa confusus	Papilio bootes nigricauda	1.08151
Byasa daemonius	Papilio bootes nigricauda	1.53477
Byasa hedistus	Papilio bootes nigricauda	0.679079
Byasa nevilli	Papilio bootes nigricauda	0.287005
Byasa plutonius	Papilio bootes nigricauda	0.945521
Byasa impediens	Papilio bootes dealbatus	0.352598
Byasa polyeuctes	Papilio bootes dealbatus	0.774525
Byasa plutonius	Papilio bootes dealbatus	0.314791
Byasa genestieri	Papilio bootes rubicundus	0.352001
Byasa polyeuctes	Papilio bootes rubicundus	0.62582
Byasa hedistus	Papilio bootes rubicundus	0.978506
Byasa nevilli	Papilio bootes rubicundus	0.423105
Byasa crassipes	Papilio bootes rubicundus	2.78598
Byasa dasarada	Papilio bootes rubicundus	2.83872
Byasa plutonius	Papilio bootes rubicundus	3.15177
Byasa rhadinus	Papilio bootes rubicundus	0.682349
