# Supplementary material for: Seeing Through the Mimicry of Papilio bootes by Combining Computer‐Aided and Human Eyesight Morphological Comparisons
Source: Ecol Evol. 2025 Oct 30;15(11):e72369. doi: 10.1002/ece3.72369 (PMC12572630; doi:10.1002/ece3.72369)
Supplement: Supplementary file 4 — Data S1: ece372369‐sup‐0004‐SupplementaryTables.zip. [file ECE3-15-e72369-s004.zip › ece372369-sup-0003-FigureS4/Sankey_data_Fig.5.xlsx]

## Sheet: Sheet1
mindoni	polla	5.53953
mindoni	latreillei	5.6087
mindoni	genestieri	0
mindoni	polyeuctes	5.65217
mindoni	dasarada	5.16601
mindoni	crassipes	0
mindoni	hedistus	5.0415
mindoni	nevilli	5.26482
mindoni	plutonius	0
mindoni	daemonius	0
mindoni	impediens	0
mindoni	confusus	0
parcesquamata	polla	0
parcesquamata	latreillei	0
parcesquamata	genestieri	5.63241
parcesquamata	polyeuctes	5.18182
parcesquamata	dasarada	4.73518
parcesquamata	crassipes	0
parcesquamata	hedistus	5.48221
parcesquamata	nevilli	5.45652
parcesquamata	plutonius	4.50593
parcesquamata	daemonius	0
parcesquamata	impediens	0
parcesquamata	confusus	0
rubicundus	polla	0
rubicundus	latreillei	0
rubicundus	genestieri	4.97036
rubicundus	polyeuctes	5.63241
rubicundus	dasarada	5.26087
rubicundus	crassipes	3.90316
rubicundus	hedistus	5.14427
rubicundus	nevilli	5.25692
rubicundus	rhadinus	5.18956
rubicundus	plutonius	4.50395
rubicundus	daemonius	0
rubicundus	impediens	0
rubicundus	confusus	0
nigricauda 1	polla	0
nigricauda 1	latreillei	0
nigricauda 1	genestieri	4.83794
nigricauda 1	polyeuctes	5.75494
nigricauda 1	dasarada	0
nigricauda 1	crassipes	0
nigricauda 1	hedistus	5.07708
nigricauda 1	nevilli	5.1581
nigricauda 1	plutonius	4.64625
nigricauda 1	daemonius	4.27668
nigricauda 1	impediens	4.1581
nigricauda 1	confusus	4.25692
nigricauda 2	polla	0
nigricauda 2	latreillei	0
nigricauda 2	genestieri	5.13043
nigricauda 2	polyeuctes	5.44664
nigricauda 2	dasarada	0
nigricauda 2	crassipes	0
nigricauda 2	hedistus	5.24901
nigricauda 2	nevilli	5.28063
nigricauda 2	plutonius	4.74111
nigricauda 2	daemonius	4.55138
nigricauda 2	impediens	4.49209
nigricauda 2	confusus	4.3913
nigricauda 3	polla	0
nigricauda 3	latreillei	0
nigricauda 3	genestieri	4.45652
nigricauda 3	polyeuctes	4.98617
nigricauda 3	dasarada	0
nigricauda 3	crassipes	0
nigricauda 3	hedistus	4.64427
nigricauda 3	nevilli	4.63439
nigricauda 3	plutonius	5.31423
nigricauda 3	daemonius	4.99407
nigricauda 3	impediens	4.89328
nigricauda 3	confusus	4.98419
dealbatus	polla	0
dealbatus	latreillei	0
dealbatus	genestieri	0
dealbatus	polyeuctes	4.35375
dealbatus	dasarada	0
dealbatus	crassipes	0
dealbatus	hedistus	0
dealbatus	nevilli	0
dealbatus	plutonius	6.29842
dealbatus	daemonius	0
dealbatus	impediens	5.21542
dealbatus	confusus	0
dealbatus
