# Supplementary material for: Seeing Through the Mimicry of Papilio bootes by Combining Computer‐Aided and Human Eyesight Morphological Comparisons
Source: Ecol Evol. 2025 Oct 30;15(11):e72369. doi: 10.1002/ece3.72369 (PMC12572630; doi:10.1002/ece3.72369)
Supplement: Supplementary file 4 — Data S1: ece372369‐sup‐0004‐SupplementaryTables.zip. [file ECE3-15-e72369-s004.zip › ece372369-sup-0003-FigureS4/Sankey_data_Fig.S1.xlsx]

## Sheet: Sheet1
P.bootes	Byasa
Papilio bootes parcesquamata	Byasa latreillei	2.20576
Papilio bootes parcesquamata	Byasa nevilli	2.07873
Papilio bootes parcesquamata	Byasa polla	1.24503
Papilio bootes parcesquamata	Byasa crassipes	0.2715
Papilio bootes parcesquamata	Byasa dasarada	0.2303
Papilio bootes parcesquamata	Byasa plutonius	0.273
Papilio bootes parcesquamata	Byasa rhadinus	0.90505
Papilio bootes mindoni	Byasa genestieri	2.56681
Papilio bootes mindoni	Byasa impediens	0.57378
Papilio bootes mindoni	Byasa polyeuctes	1.25856
Papilio bootes mindoni	Byasa confusus	0.48022
Papilio bootes mindoni	Byasa daemonius	0.93612
Papilio bootes mindoni	Byasa hedistus	1.53194
Papilio bootes mindoni	Byasa latreillei	2.67003
Papilio bootes mindoni	Byasa nevilli	2.22284
Papilio bootes mindoni	Byasa polla	1.82297
Papilio bootes mindoni	Byasa crassipes	0.34137
Papilio bootes mindoni	Byasa dasarada	0.34622
Papilio bootes mindoni	Byasa plutonius	0.3927
Papilio bootes dealbatus	Byasa genestieri	1.41793
Papilio bootes dealbatus	Byasa impediens	0.50586
Papilio bootes dealbatus	Byasa polyeuctes	1.14021
Papilio bootes dealbatus	Byasa confusus	0.59506
Papilio bootes dealbatus	Byasa daemonius	0.80649
Papilio bootes dealbatus	Byasa hedistus	1.00442
Papilio bootes dealbatus	Byasa latreillei	1.26882
Papilio bootes dealbatus	Byasa nevilli	1.27277
Papilio bootes dealbatus	Byasa polla	2.02873
Papilio bootes dealbatus	Byasa crassipes	0.21709
Papilio bootes dealbatus	Byasa dasarada	0.32245
Papilio bootes dealbatus	Byasa plutonius	0.42085
Papilio bootes dealbatus	Byasa rhadinus	0.77572
Papilio bootes rubicundus	Byasa genestieri	0.42779
Papilio bootes rubicundus	Byasa impediens	0.67247
Papilio bootes rubicundus	Byasa polyeuctes	0.59358
Papilio bootes rubicundus	Byasa confusus	0.73147
Papilio bootes rubicundus	Byasa daemonius	0.87448
Papilio bootes rubicundus	Byasa hedistus	0.82131
Papilio bootes rubicundus	Byasa latreillei	0.62004
Papilio bootes rubicundus	Byasa nevilli	0.4156
Papilio bootes rubicundus	Byasa polla	0.76711
Papilio bootes rubicundus	Byasa crassipes	2.73756
Papilio bootes rubicundus	Byasa dasarada	2.72384
Papilio bootes rubicundus	Byasa plutonius	2.77269
Papilio bootes rubicundus	Byasa rhadinus	0.60287
Papilio bootes nigricauda 1	Byasa genestieri	0.33548
Papilio bootes nigricauda 1	Byasa impediens	1.43942
Papilio bootes nigricauda 1	Byasa polyeuctes	1.07168
Papilio bootes nigricauda 1	Byasa confusus	2.17647
Papilio bootes nigricauda 1	Byasa daemonius	1.61683
Papilio bootes nigricauda 1	Byasa hedistus	0.99266
Papilio bootes nigricauda 1	Byasa latreillei	0.61594
Papilio bootes nigricauda 1	Byasa nevilli	0.36464
Papilio bootes nigricauda 1	Byasa polla	0.78001
Papilio bootes nigricauda 1	Byasa crassipes	0.91425
Papilio bootes nigricauda 1	Byasa dasarada	1.60242
Papilio bootes nigricauda 1	Byasa plutonius	1.15447
Papilio bootes nigricauda 1	Byasa rhadinus	0.87999
Papilio bootes nigricauda 2	Byasa genestieri	0.39387
Papilio bootes nigricauda 2	Byasa impediens	1.47177
Papilio bootes nigricauda 2	Byasa polyeuctes	1.23998
Papilio bootes nigricauda 2	Byasa confusus	2.34859
Papilio bootes nigricauda 2	Byasa daemonius	1.66906
Papilio bootes nigricauda 2	Byasa hedistus	1.01299
Papilio bootes nigricauda 2	Byasa latreillei	0.66587
Papilio bootes nigricauda 2	Byasa nevilli	0.42509
Papilio bootes nigricauda 2	Byasa polla	0.85611
Papilio bootes nigricauda 2	Byasa crassipes	0.74513
Papilio bootes nigricauda 2	Byasa dasarada	1.27297
Papilio bootes nigricauda 2	Byasa plutonius	0.98265
Papilio bootes nigricauda 2	Byasa rhadinus	0.88277
Papilio bootes nigricauda 3	Byasa genestieri	0.38873
Papilio bootes nigricauda 3	Byasa impediens	1.55935
Papilio bootes nigricauda 3	Byasa polyeuctes	1.22341
Papilio bootes nigricauda 3	Byasa confusus	2.43391
Papilio bootes nigricauda 3	Byasa daemonius	1.69343
Papilio bootes nigricauda 3	Byasa hedistus	1.03213
Papilio bootes nigricauda 3	Byasa latreillei	0.67058
Papilio bootes nigricauda 3	Byasa nevilli	0.42931
Papilio bootes nigricauda 3	Byasa polla	0.80266
Papilio bootes nigricauda 3	Byasa crassipes	0.65431
Papilio bootes nigricauda 3	Byasa dasarada	1.17884
Papilio bootes nigricauda 3	Byasa plutonius	0.85883
Papilio bootes nigricauda 3	Byasa rhadinus	0.94079
