# Supplementary material for: Seeing Through the Mimicry of Papilio bootes by Combining Computer‐Aided and Human Eyesight Morphological Comparisons
Source: Ecol Evol. 2025 Oct 30;15(11):e72369. doi: 10.1002/ece3.72369 (PMC12572630; doi:10.1002/ece3.72369)
Supplement: Supplementary file 4 — Data S1: ece372369‐sup‐0004‐SupplementaryTables.zip. [file ECE3-15-e72369-s004.zip › ece372369-sup-0003-FigureS4/Sankey_data_Fig.S2.xlsx]

## Sheet: Sheet1
bootes	Byasa	score
mindoni	polla	5.53953
mindoni	latreillei	5.6087
mindoni	genestieri	5.33202
mindoni	polyeuctes	5.65217
mindoni	dasarada	5.16601
mindoni	crassipes	4.01186
mindoni	hedistus	5.0415
mindoni	rhadinus	5.11375
mindoni	nevilli	5.26482
mindoni	plutonius	4.50791
mindoni	daemonius	4.05534
mindoni	impediens	3.68182
mindoni	confusus	3.80237
parcesquamata	polla	4.88735
parcesquamata	latreillei	4.99012
parcesquamata	genestieri	5.63241
parcesquamata	polyeuctes	5.18182
parcesquamata	dasarada	4.73518
parcesquamata	crassipes	4.09881
parcesquamata	hedistus	5.48221
parcesquamata	rhadinus	5.46829
parcesquamata	nevilli	5.45652
parcesquamata	plutonius	4.50593
parcesquamata	daemonius	4.20158
parcesquamata	impediens	4.03755
parcesquamata	confusus	4.01383
rubicundus	polla	4.99209
rubicundus	latreillei	5.03755
rubicundus	genestieri	4.97036
rubicundus	polyeuctes	5.63241
rubicundus	dasarada	5.26087
rubicundus	crassipes	3.90316
rubicundus	hedistus	5.14427
rubicundus	rhadinus	5.23746
rubicundus	nevilli	5.25692
rubicundus	plutonius	4.50395
rubicundus	daemonius	4.2747
rubicundus	impediens	4.08498
rubicundus	confusus	4.1581
nigricauda 1	polla	5.05731
nigricauda 1	latreillei	4.98814
nigricauda 1	genestieri	4.83794
nigricauda 1	polyeuctes	5.75494
nigricauda 1	dasarada	5.41502
nigricauda 1	crassipes	4.32411
nigricauda 1	hedistus	5.07708
nigricauda 1	rhadinus	5.06392
nigricauda 1	nevilli	5.1581
nigricauda 1	plutonius	4.64625
nigricauda 1	daemonius	4.27668
nigricauda 1	impediens	4.1581
nigricauda 1	confusus	4.25692
nigricauda 2	polla	5.10079
nigricauda 2	latreillei	5.02767
nigricauda 2	genestieri	5.13043
nigricauda 2	polyeuctes	5.44664
nigricauda 2	dasarada	5.23518
nigricauda 2	crassipes	4.3498
nigricauda 2	hedistus	5.24901
nigricauda 2	rhadinus	5.25319
nigricauda 2	nevilli	5.28063
nigricauda 2	plutonius	4.74111
nigricauda 2	daemonius	4.55138
nigricauda 2	impediens	4.49209
nigricauda 2	confusus	4.3913
nigricauda 3	polla	4.61067
nigricauda 3	latreillei	4.57115
nigricauda 3	genestieri	4.45652
nigricauda 3	polyeuctes	4.98617
nigricauda 3	dasarada	4.69368
nigricauda 3	crassipes	4.28656
nigricauda 3	hedistus	4.64427
nigricauda 3	rhadinus	4.62132
nigricauda 3	nevilli	4.63439
nigricauda 3	plutonius	5.31423
nigricauda 3	daemonius	4.99407
nigricauda 3	impediens	4.89328
nigricauda 3	confusus	4.98419
dealbatus	polla	3.97826
dealbatus	latreillei	3.97826
dealbatus	genestieri	4.06126
dealbatus	polyeuctes	4.35375
dealbatus	dasarada	4.23715
dealbatus	crassipes	4.417
dealbatus	hedistus	4.1087
dealbatus	rhadinus	4.10628
dealbatus	nevilli	4.16206
dealbatus	plutonius	6.29842
dealbatus	daemonius	4.4664
dealbatus	impediens	5.21542
dealbatus	confusus	6.20949
