# Supplementary material for: Seeing Through the Mimicry of Papilio bootes by Combining Computer‐Aided and Human Eyesight Morphological Comparisons
Source: Ecol Evol. 2025 Oct 30;15(11):e72369. doi: 10.1002/ece3.72369 (PMC12572630; doi:10.1002/ece3.72369)
Supplement: Supplementary file 4 — Data S1: ece372369‐sup‐0004‐SupplementaryTables.zip. [file ECE3-15-e72369-s004.zip › ece372369-sup-0003-FigureS4/Tsne_data_Fig.4.xlsx]

## Sheet: all
x	Y	Z	name
-8.54806	0.0384231	0.00177636	Byasa genestieri	Byasa genestieri_1-BGEX01_01.JPG
-9.25908	0.93001	0.347081	Byasa genestieri	Byasa genestieri_10-BGE_01.JPG
-7.47662	0.706013	1.26223	Byasa genestieri	Byasa genestieri_11-BGE_01.JPG
-7.95913	1.27116	0.743977	Byasa genestieri	Byasa genestieri_12-WK03_01.JPG
-8.60119	1.15096	0.789518	Byasa genestieri	Byasa genestieri_13-WK04_01.JPG
-8.56557	1.39543	0.415318	Byasa genestieri	Byasa genestieri_14-BGE02_01.JPG
-7.36851	1.51573	0.830044	Byasa genestieri	Byasa genestieri_15-BGE01_01.JPG
-8.70024	1.47543	0.227222	Byasa genestieri	Byasa genestieri_16-BGE03_01.JPG
-6.58896	1.30689	1.18019	Byasa genestieri	Byasa genestieri_17-BGE10_01.JPG
-6.80316	1.46667	0.991195	Byasa genestieri	Byasa genestieri_18-BGE04_01.JPG
-7.74672	0.266744	0.703311	Byasa genestieri	Byasa genestieri_2-BGE_01.JPG
-8.51414	0.23965	0.835798	Byasa genestieri	Byasa genestieri_3-BGE_01.JPG
-9.09636	-0.077879	0.0671829	Byasa genestieri	Byasa genestieri_4-BGE_01.JPG
-7.58487	0.794303	0.413539	Byasa genestieri	Byasa genestieri_5-BGE_01.JPG
-9.3026	0.206295	-0.14918	Byasa genestieri	Byasa genestieri_6-BGE_01.JPG
-9.04849	0.174308	0.383246	Byasa genestieri	Byasa genestieri_7-BGE_01.JPG
-8.22251	0.449171	0.0845859	Byasa genestieri	Byasa genestieri_8-BGE_01.JPG
-9.51638	0.78597	-0.155597	Byasa genestieri	Byasa genestieri_9-BGE_01.JPG
2.31253	-0.464907	0.824447	Byasa impediens	Byasa impediens_1-BIMX01_01.JPG
-0.114766	0.0851127	-0.749995	Byasa impediens	Byasa impediens_10-BIMX10_01.JPG
0.967276	-1.54727	-0.144932	Byasa impediens	Byasa impediens_11-BIMX11_01.JPG
-0.173773	-0.459956	-0.135159	Byasa impediens	Byasa impediens_12-BIMX12_01.JPG
-0.142422	-1.21734	-0.105064	Byasa impediens	Byasa impediens_13-BIMX13_01.JPG
1.23302	-0.344147	-0.0488581	Byasa impediens	Byasa impediens_14-BIMX14_01.JPG
1.31494	-1.57821	-0.0307351	Byasa impediens	Byasa impediens_15-BIMX15_01.JPG
0.133536	0.349121	0.66703	Byasa impediens	Byasa impediens_16-BIMX16_01.JPG
2.89533	-0.57852	-0.605539	Byasa impediens	Byasa impediens_2-BIMX02_01.JPG
-0.847441	-1.11773	-0.416693	Byasa impediens	Byasa impediens_3-BIMX03_01.JPG
-0.37395	-1.21164	-1.06959	Byasa impediens	Byasa impediens_4-BIMX04_01.JPG
1.01374	-0.0439506	0.110204	Byasa impediens	Byasa impediens_5-BIMX05_01.JPG
-0.666245	-1.27966	-0.418319	Byasa impediens	Byasa impediens_6-BIMX06_01.JPG
-1.69718	-1.62868	-1.01934	Byasa impediens	Byasa impediens_7-BIMX07_01.JPG
2.35056	-0.495354	0.236831	Byasa impediens	Byasa impediens_8-BIMX08_01.JPG
5.21551	-0.990331	4.16674	Byasa impediens	Byasa impediens_9-BIMX09_01.JPG
-3.66394	1.63665	-2.07132	Byasa polyeuctes	Byasa polyeuctes_1-BPL_01.JPG
-5.69724	1.44097	-1.96281	Byasa polyeuctes	Byasa polyeuctes_10-BPLX06_01.JPG
1.83762	0.537649	-1.80347	Byasa polyeuctes	Byasa polyeuctes_11-BPLX08_01.JPG
2.59095	0.507223	-0.348834	Byasa polyeuctes	Byasa polyeuctes_12-BPLX09_01.JPG
0.741547	1.1526	-3.92642	Byasa polyeuctes	Byasa polyeuctes_13-BPLX10_01.JPG
3.8485	0.152775	0.0306683	Byasa polyeuctes	Byasa polyeuctes_14-BPLX11_01.JPG
-1.21495	0.605921	-5.04479	Byasa polyeuctes	Byasa polyeuctes_15-BPLX12_01.JPG
1.42862	0.572953	-2.75173	Byasa polyeuctes	Byasa polyeuctes_16-BPLX13_01.JPG
-0.743042	0.697881	-3.69187	Byasa polyeuctes	Byasa polyeuctes_17-BPLX14_01.JPG
0.249296	1.02488	-2.62026	Byasa polyeuctes	Byasa polyeuctes_18-BPLX15_01.JPG
-1.00967	-0.362216	-2.07001	Byasa polyeuctes	Byasa polyeuctes_19-BPLX16_01.JPG
-4.81562	1.10038	-2.36097	Byasa polyeuctes	Byasa polyeuctes_2-BPL_01.JPG
1.40099	0.466166	-2.36554	Byasa polyeuctes	Byasa polyeuctes_20-BPLX17_01.JPG
-0.0244595	1.09126	-3.42636	Byasa polyeuctes	Byasa polyeuctes_21-BPLX166_01.JPG
-1.40955	0.0500377	-5.7874	Byasa polyeuctes	Byasa polyeuctes_22-BPLX167_01.JPG
-1.83199	1.81433	-3.51106	Byasa polyeuctes	Byasa polyeuctes_23-BPLX168_01.JPG
-1.19266	1.4059	-2.7017	Byasa polyeuctes	Byasa polyeuctes_24-BPLX169_01.JPG
-1.19167	1.80481	-5.21063	Byasa polyeuctes	Byasa polyeuctes_25-BPLX170_01.JPG
-0.882862	-0.0475837	-1.89597	Byasa polyeuctes	Byasa polyeuctes_26-BPLX171_01.JPG
-2.56675	0.698612	-2.88885	Byasa polyeuctes	Byasa polyeuctes_27-BPLX176_01.JPG
-1.65878	1.93754	-3.81992	Byasa polyeuctes	Byasa polyeuctes_28-BPLX177_01.JPG
-1.69996	1.67195	-5.32613	Byasa polyeuctes	Byasa polyeuctes_29-BPLX180_01.JPG
-5.34674	1.10443	-2.93587	Byasa polyeuctes	Byasa polyeuctes_3-BPL_01.JPG
-2.28689	0.50465	-6.15613	Byasa polyeuctes	Byasa polyeuctes_30-BPLX181_01.JPG
-1.74248	0.85746	-4.12204	Byasa polyeuctes	Byasa polyeuctes_31-BPLX186_01.JPG
-1.40176	1.3354	-4.77052	Byasa polyeuctes	Byasa polyeuctes_32-BPLX188_01.JPG
-1.57024	0.277656	-6.7119	Byasa polyeuctes	Byasa polyeuctes_33-BPLX190_01.JPG
-1.50124	0.625421	-3.02436	Byasa polyeuctes	Byasa polyeuctes_34-BPLX191_01.JPG
-2.01052	0.334639	-3.16241	Byasa polyeuctes	Byasa polyeuctes_35-BPLX192_01.JPG
-2.35119	0.410702	-6.20644	Byasa polyeuctes	Byasa polyeuctes_36-BPLX193_01.JPG
-0.464734	1.42181	-2.58529	Byasa polyeuctes	Byasa polyeuctes_37-BPLX196_01.JPG
-1.99509	1.31958	-2.50696	Byasa polyeuctes	Byasa polyeuctes_38-BPLX198_01.JPG
-1.06875	2.53945	-4.12365	Byasa polyeuctes	Byasa polyeuctes_39-BPLX199_01.JPG
-4.35785	0.848752	0.100003	Byasa polyeuctes	Byasa polyeuctes_4-BPL_01.JPG
-3.0826	1.14757	-3.13914	Byasa polyeuctes	Byasa polyeuctes_40-BPLX200_01.JPG
-2.31864	1.2248	-2.04453	Byasa polyeuctes	Byasa polyeuctes_41-BPLX203_01.JPG
-3.33563	1.89654	-5.53908	Byasa polyeuctes	Byasa polyeuctes_42-BPLX204_01.JPG
-0.821617	1.92504	-4.34052	Byasa polyeuctes	Byasa polyeuctes_43-BPLX212_01.JPG
-2.31459	2.64255	-5.1049	Byasa polyeuctes	Byasa polyeuctes_44-BPLX218_01.JPG
-0.539009	2.17263	-4.32045	Byasa polyeuctes	Byasa polyeuctes_45-BPLX219_01.JPG
-1.14529	1.14945	-4.33691	Byasa polyeuctes	Byasa polyeuctes_46-BPLX220_01.JPG
-2.68644	1.84096	-4.52766	Byasa polyeuctes	Byasa polyeuctes_47-BPLX221_01.JPG
-2.21163	1.71872	-2.5464	Byasa polyeuctes	Byasa polyeuctes_48-BPLX222_01.JPG
-2.70826	1.36866	-5.74664	Byasa polyeuctes	Byasa polyeuctes_49-BPLX223_01.JPG
-5.03138	1.08491	-2.90253	Byasa polyeuctes	Byasa polyeuctes_5-BPL_01.JPG
-2.69302	1.93724	-2.56506	Byasa polyeuctes	Byasa polyeuctes_50-BPLX224_01.JPG
-2.80405	1.51248	-2.43407	Byasa polyeuctes	Byasa polyeuctes_51-BPLX225_01.JPG
-2.91175	2.2183	-5.22007	Byasa polyeuctes	Byasa polyeuctes_52-BPLX234_01.JPG
-2.82977	2.33283	-4.53169	Byasa polyeuctes	Byasa polyeuctes_53-BPLX242_01.JPG
-1.42415	1.42418	-4.85354	Byasa polyeuctes	Byasa polyeuctes_54-BPLX246_01.JPG
-2.17443	1.19861	-5.93714	Byasa polyeuctes	Byasa polyeuctes_55-BPLX255_01.JPG
-2.77748	1.42116	-4.23129	Byasa polyeuctes	Byasa polyeuctes_56-BPLX261_01.JPG
-1.72391	0.356906	-1.16296	Byasa polyeuctes	Byasa polyeuctes_57-BPLX266_01.JPG
-3.07798	0.57953	-3.24288	Byasa polyeuctes	Byasa polyeuctes_58-BPLX272_01.JPG
-0.452516	1.13277	-5.88238	Byasa polyeuctes	Byasa polyeuctes_59-BPLX273_01.JPG
-4.10234	0.86222	-2.4406	Byasa polyeuctes	Byasa polyeuctes_6-BPL_01.JPG
-0.233839	0.620459	-5.94775	Byasa polyeuctes	Byasa polyeuctes_60-BPLX274_01.JPG
0.250582	-0.827319	-1.81796	Byasa polyeuctes	Byasa polyeuctes_61-BPLX275_01.JPG
-0.703078	0.11387	-4.60465	Byasa polyeuctes	Byasa polyeuctes_62-BPLX287_01.JPG
-0.972754	-0.477276	-4.71891	Byasa polyeuctes	Byasa polyeuctes_63-BPLX288_01.JPG
-0.430413	-0.239424	-5.8094	Byasa polyeuctes	Byasa polyeuctes_64-BPLX289_01.JPG
-0.6377	0.12299	-6.42255	Byasa polyeuctes	Byasa polyeuctes_65-BPLX302_01.JPG
1.08058	-0.215219	-3.40921	Byasa polyeuctes	Byasa polyeuctes_66-BPLX303_01.JPG
0.607054	-0.745721	-4.76675	Byasa polyeuctes	Byasa polyeuctes_67-BPLX304_01.JPG
-0.0665185	-0.83983	-2.80068	Byasa polyeuctes	Byasa polyeuctes_68-BPLX309_01.JPG
0.131875	0.662504	-3.97772	Byasa polyeuctes	Byasa polyeuctes_69-BPLX312_01.JPG
-1.5964	0.726651	0.88197	Byasa polyeuctes	Byasa polyeuctes_7-BPLX 02_01.JPG
-5.07962	1.06766	-3.09575	Byasa polyeuctes	Byasa polyeuctes_8-BPLX 03_01.JPG
-4.72868	1.15798	-4.38406	Byasa polyeuctes	Byasa polyeuctes_9-BPLX 04_01.JPG
4.14619	0.304346	1.03388	Byasa confusus	Byasa confusus_1-BCFX1_01.JPG
3.78449	0.204373	0.825632	Byasa confusus	Byasa confusus_2-BCFX02_01.JPG
2.94757	-0.443433	-0.598386	Byasa confusus	Byasa confusus_3-BCFX03_01.JPG
2.7047	0.697091	-1.97415	Byasa confusus	Byasa confusus_4-BCFX04_01.JPG
1.83586	-0.292259	2.01703	Byasa confusus	Byasa confusus_5-BCFX05_01.JPG
3.14449	0.452512	0.308708	Byasa confusus	Byasa confusus_6-BCFX06_01.JPG
1.77231	-2.92649	3.35003	Byasa daemonius	Byasa daemonius_1-BDMX01_01.JPG
1.33548	-2.32216	3.37418	Byasa daemonius	Byasa daemonius_2-BDMX02_01.JPG
1.50799	-2.49991	3.32677	Byasa daemonius	Byasa daemonius_3-BDMX03_01.JPG
1.15871	-2.42633	3.55181	Byasa daemonius	Byasa daemonius_4-BDMX04_01.JPG
1.85401	-2.92729	3.28132	Byasa daemonius	Byasa daemonius_5-BDMX05_01.JPG
1.74402	-2.48402	3.32292	Byasa daemonius	Byasa daemonius_6-BDMX06_01.JPG
1.76846	-2.41357	3.08158	Byasa daemonius	Byasa daemonius_7-BDMX07_01.JPG
1.63674	-2.5253	3.23063	Byasa daemonius	Byasa daemonius_8-BDMX08_01.JPG
-7.61188	-1.03753	-0.662549	Byasa daemonius	Byasa daemonius_9-BDMX09_01.JPG
-5.32756	1.14406	-1.73	Byasa hedistus	Byasa hedistus_1-BHDX04_01.JPG
-4.1895	0.851298	-5.50511	Byasa hedistus	Byasa hedistus_2-BHDX05_01.JPG
-2.76606	-0.0449305	-2.36023	Byasa hedistus	Byasa hedistus_3-BHDX06_01.JPG
-1.7549	-2.01137	-1.16256	Byasa hedistus	Byasa hedistus_4-BHDX07_01.JPG
-1.7736	-1.88883	-1.01065	Byasa hedistus	Byasa hedistus_5-BHDX08_01.JPG
-2.04953	-1.77252	-0.619653	Byasa hedistus	Byasa hedistus_6-BHDX09_01.JPG
-1.9675	-2.23489	-1.19425	Byasa hedistus	Byasa hedistus_7-BHDX10_01.JPG
0.664795	-2.33762	3.80316	Byasa latreillei	Byasa latreillei_1-BLT01_01.JPG
0.279999	-2.39828	4.01257	Byasa latreillei	Byasa latreillei_2-BLT02_01.JPG
-8.83954	-0.217386	1.04946	Byasa latreillei	Byasa latreillei_3-BLTX04_01.JPG
-8.61372	-0.226414	0.883947	Byasa latreillei	Byasa latreillei_4-BLTX11_01.JPG
-7.60887	-0.697073	0.953359	Byasa latreillei	Byasa latreillei_5-BLT04_01.JPG
-7.25937	-0.198331	1.54911	Byasa latreillei	Byasa latreillei_6-BLT03_01.JPG
-9.11425	-0.664767	0.190842	Byasa latreillei	Byasa latreillei_7-BLT05_01.JPG
-6.34901	0.691504	-1.22556	Byasa nevilli	Byasa nevilli_1-BNEX 01_01.JPG
-6.59421	0.609171	-0.757549	Byasa nevilli	Byasa nevilli_2-BNEX 04_01.JPG
-6.7899	1.04098	0.352504	Byasa nevilli	Byasa nevilli_3-BNEX 05_01.JPG
-4.78214	0.88228	0.648206	Byasa nevilli	Byasa nevilli_4-BNEX 10_01.JPG
-5.82527	1.12907	-1.2257	Byasa nevilli	Byasa nevilli_5-BNEX08_01.JPG
-6.84337	-0.115644	-1.1059	Byasa nevilli	Byasa nevilli_6-BNEX 11_01.JPG
-3.13445	0.556044	0.45583	Byasa polla	Byasa polla_1-BPA_01.JPG
2.57507	-1.62627	1.91984	Byasa polla	Byasa polla_2-BPA_01.JPG
-7.32215	-0.0979765	-1.68919	Byasa polla	Byasa polla_3-BPAX09_01.JPG
3.14861	-3.77927	2.38673	Byasa polla	Byasa polla_4-BPAX10_01.JPG
-7.35997	-0.11009	-1.68975	Byasa polla	Byasa polla_5-BPAX07_01.JPG
-7.62168	-0.137364	-2.3478	Byasa polla	Byasa polla_6-BPAX08_01.JPG
-7.32153	-0.0429459	-2.0577	Byasa polla	Byasa polla_7-BPAX 05_01.JPG
3.00278	-3.7426	2.36216	Byasa polla	Byasa polla_8-BPA_01.JPG
3.28733	-3.48614	2.46551	Byasa polla	Byasa polla_9-BPA_01.JPG
7.73318	-6.4318	2.52717	Byasa crassipes	Byasa crassipes_1-BCR_01.JPG
5.5285	-1.58628	2.7694	Byasa crassipes	Byasa crassipes_2-BCR_01.JPG
6.86716	-3.40646	3.63046	Byasa crassipes	Byasa crassipes_3-BCR_01.JPG
6.9327	-3.72682	3.27477	Byasa crassipes	Byasa crassipes_4-BCR_01.JPG
4.70926	-2.04335	2.08424	Byasa dasarada	Byasa dasarada_1-BDA_01.JPG
5.5723	-2.86283	2.75689	Byasa dasarada	Byasa dasarada_2-BDA_01.JPG
7.40623	-5.26723	4.25714	Byasa plutonius	Byasa plutonius_1-BPU11_01.JPG
7.3825	-3.55877	2.93297	Byasa plutonius	Byasa plutonius_10-BPU04_01.JPG
7.53085	-4.06147	3.09845	Byasa plutonius	Byasa plutonius_11-BPU13_01.JPG
5.39085	-1.61235	2.51118	Byasa plutonius	Byasa plutonius_12-BPU02_01.JPG
7.39766	-5.22754	4.22439	Byasa plutonius	Byasa plutonius_2-BPU17_01.JPG
7.9167	-5.02505	3.02024	Byasa plutonius	Byasa plutonius_3-BPU_01.JPG
7.92807	-5.95383	2.70329	Byasa plutonius	Byasa plutonius_4-BPU_01.JPG
7.99151	-5.46375	2.88667	Byasa plutonius	Byasa plutonius_5-BPU_01.JPG
7.84258	-5.97567	2.73365	Byasa plutonius	Byasa plutonius_6-BPU_01.JPG
7.90747	-5.72129	2.82331	Byasa plutonius	Byasa plutonius_7-BPU16_01.JPG
7.48839	-3.87471	2.97099	Byasa plutonius	Byasa plutonius_8-BPU14_01.JPG
7.59835	-4.97005	3.24534	Byasa plutonius	Byasa plutonius_9-BPU15_01.JPG
0.405843	0.468353	0.804693	Byasa mencius	Byasa mencius_1-BMCX02_01.JPG
0.296449	0.12452	-0.0577056	Byasa mencius	Byasa mencius_2-BMCX03_01.JPG
-0.233672	0.781798	0.689085	Byasa mencius	Byasa mencius_3-BMCX04_01.JPG
0.177905	0.696558	0.108141	Byasa mencius	Byasa mencius_4-BMCX05_01.JPG
2.10024	0.145744	0.296249	Byasa mencius	Byasa mencius_5-BMCX06_01.JPG
-0.735259	0.705626	-1.58156	Byasa mencius	Byasa mencius_6-BMCX07_01.JPG
0.916431	0.228304	0.955394	Byasa rhadinus	Byasa rhadinus_1-BRHX01_01.JPG
-6.37792	0.15052	5.03298	Papilio bootes parcesquamata	Papilio bootes parcesquamata_1-BTSPX 03_01.JPG
-6.14349	0.563904	3.80319	Papilio bootes parcesquamata	Papilio bootes parcesquamata_10-BTSPX 29_01.JPG
-6.97832	0.311166	4.01185	Papilio bootes parcesquamata	Papilio bootes parcesquamata_11-BTSPX 30_01.JPG
-7.21224	0.0584689	4.38173	Papilio bootes parcesquamata	Papilio bootes parcesquamata_2-BTSPX 05_01.JPG
-7.2803	-0.584401	4.9426	Papilio bootes parcesquamata	Papilio bootes parcesquamata_3-BTSPX 07_01.JPG
-7.60814	-0.381382	4.33614	Papilio bootes parcesquamata	Papilio bootes parcesquamata_4-BTSPX 08_01.JPG
-7.28392	0.618651	4.89762	Papilio bootes parcesquamata	Papilio bootes parcesquamata_5-BTSPX 12_01.JPG
-6.41997	0.687267	2.46852	Papilio bootes parcesquamata	Papilio bootes parcesquamata_6-BTSPX 13_01.JPG
-7.79195	-0.0967597	4.40768	Papilio bootes parcesquamata	Papilio bootes parcesquamata_7-BTSPX 14_01.JPG
-6.36452	0.125625	4.38485	Papilio bootes parcesquamata	Papilio bootes parcesquamata_8-BTSPX 15_01.JPG
-6.79672	-0.56617	4.70257	Papilio bootes parcesquamata	Papilio bootes parcesquamata_9-BTSPX 22_01.JPG
-7.03919	-0.0943965	5.46628	Papilio bootes mindoni	Papilio bootes mindoni_1-BTSMX_01.JPG
-8.58877	0.287986	4.51395	Papilio bootes mindoni	Papilio bootes mindoni_10-BTSMX06_01.JPG
-7.80812	1.16658	4.49264	Papilio bootes mindoni	Papilio bootes mindoni_11-BTSMX05_01.JPG
-7.34452	0.718196	4.59306	Papilio bootes mindoni	Papilio bootes mindoni_12-BTSMX04_01.JPG
5.9629	-1.07613	4.19855	Papilio bootes mindoni	Papilio bootes mindoni_13-BTSMX44_01.JPG
-8.34102	0.603817	4.16126	Papilio bootes mindoni	Papilio bootes mindoni_2-BTSMX 01_01.JPG
-8.37553	0.017734	4.96459	Papilio bootes mindoni	Papilio bootes mindoni_3-BTSMX 02_01.JPG
-8.11973	0.308121	4.88068	Papilio bootes mindoni	Papilio bootes mindoni_4-BTSMX 03_01.JPG
-7.78493	-0.227482	5.34938	Papilio bootes mindoni	Papilio bootes mindoni_5-BTSMX10_01.JPG
-8.15319	0.451029	5.31226	Papilio bootes mindoni	Papilio bootes mindoni_6-BTSMX09_01.JPG
-8.72396	0.777661	4.68082	Papilio bootes mindoni	Papilio bootes mindoni_7-BTSMX08_01.JPG
-7.23254	0.724748	3.89963	Papilio bootes mindoni	Papilio bootes mindoni_8-BTSMX08_01.JPG
-8.4	0.933464	4.42627	Papilio bootes mindoni	Papilio bootes mindoni_9-BTSMX07_01.JPG
8.78412	-0.624273	2.44348	Papilio bootes nigricauda	Papilio bootes nigricauda_1-BTSNX01_01.JPG
7.09641	-0.763274	3.4681	Papilio bootes nigricauda	Papilio bootes nigricauda_10-BTSNX10_01.JPG
7.24871	0.825657	2.50952	Papilio bootes nigricauda	Papilio bootes nigricauda_11-BTSNX42_01.JPG
4.98389	0.622875	0.170984	Papilio bootes nigricauda	Papilio bootes nigricauda_12-BTSNX31_01.JPG
8.14784	0.379542	3.1141	Papilio bootes nigricauda	Papilio bootes nigricauda_13-BTSNX39_01.JPG
6.05893	1.24984	1.58786	Papilio bootes nigricauda	Papilio bootes nigricauda_14-BTSNX62_01.JPG
8.36735	-0.0793832	2.60885	Papilio bootes nigricauda	Papilio bootes nigricauda_15-BTSNX25_01.JPG
7.57102	0.207331	-0.512161	Papilio bootes nigricauda	Papilio bootes nigricauda_16-BTSNX61_01.JPG
7.6226	-0.489024	-0.0315657	Papilio bootes nigricauda	Papilio bootes nigricauda_17-BTSNX43_01.JPG
7.07746	1.08514	1.02652	Papilio bootes nigricauda	Papilio bootes nigricauda_18-BTSNX40_01.JPG
6.50911	1.30679	1.24644	Papilio bootes nigricauda	Papilio bootes nigricauda_19-BTSNX58_01.JPG
9.11891	0.10648	2.67112	Papilio bootes nigricauda	Papilio bootes nigricauda_2-BTSNX02_01.JPG
6.90079	1.462	1.98613	Papilio bootes nigricauda	Papilio bootes nigricauda_20-BTSNX57_01.JPG
7.36933	1.3834	-0.163687	Papilio bootes nigricauda	Papilio bootes nigricauda_21-BTSNX56_01.JPG
5.97343	1.2052	0.0659921	Papilio bootes nigricauda	Papilio bootes nigricauda_22-BTSNX55_01.JPG
6.46759	0.984795	2.03182	Papilio bootes nigricauda	Papilio bootes nigricauda_23-BTSNX54_01.JPG
7.77878	1.52743	-0.229695	Papilio bootes nigricauda	Papilio bootes nigricauda_24-BTSNX53_01.JPG
6.02701	0.692482	2.23783	Papilio bootes nigricauda	Papilio bootes nigricauda_25-BTSNX52_01.JPG
7.10966	1.67716	0.894611	Papilio bootes nigricauda	Papilio bootes nigricauda_26-BTSNX51_01.JPG
6.724	1.39596	1.72318	Papilio bootes nigricauda	Papilio bootes nigricauda_27-BTSNX50_01.JPG
8.17766	0.988482	1.93094	Papilio bootes nigricauda	Papilio bootes nigricauda_28-BTSNX49_01.JPG
8.09687	0.58132	1.24636	Papilio bootes nigricauda	Papilio bootes nigricauda_29-BTSNX48_01.JPG
9.70666	0.810416	2.64027	Papilio bootes nigricauda	Papilio bootes nigricauda_3-BTSNX03_01.JPG
6.08147	1.49924	1.59122	Papilio bootes nigricauda	Papilio bootes nigricauda_30-BTSNX47_01.JPG
-3.22287	-0.117312	0.969947	Papilio bootes nigricauda	Papilio bootes nigricauda_31-BTSNX11_01.JPG
7.85574	-1.49472	3.14324	Papilio bootes nigricauda	Papilio bootes nigricauda_32-BTSNX12_01.JPG
6.3803	2.54778	-1.00827	Papilio bootes nigricauda	Papilio bootes nigricauda_33-BTSNX26_01.JPG
6.09749	0.94503	0.775103	Papilio bootes nigricauda	Papilio bootes nigricauda_34-BTSNX72_01.JPG
7.21782	1.02993	0.418342	Papilio bootes nigricauda	Papilio bootes nigricauda_35-BTSNX74_01.JPG
7.90403	1.65997	0.18037	Papilio bootes nigricauda	Papilio bootes nigricauda_36-BTSNX75_01.JPG
6.24724	0.598637	-0.636542	Papilio bootes nigricauda	Papilio bootes nigricauda_37-BTSNX77_01.JPG
5.50902	0.72138	-0.00412367	Papilio bootes nigricauda	Papilio bootes nigricauda_38-BTSNX85_01.JPG
8.22788	1.27433	0.908345	Papilio bootes nigricauda	Papilio bootes nigricauda_39-BTSNX90_01.JPG
7.69702	-0.191875	3.27035	Papilio bootes nigricauda	Papilio bootes nigricauda_4-BTSNX04_01.JPG
6.77092	0.889224	-1.34896	Papilio bootes nigricauda	Papilio bootes nigricauda_40-BTSNX91_01.JPG
5.71143	1.05507	-0.495065	Papilio bootes nigricauda	Papilio bootes nigricauda_41-BTSNX94_01.JPG
6.0164	0.95517	1.10511	Papilio bootes nigricauda	Papilio bootes nigricauda_42-BTSNX95_01.JPG
6.66951	0.655534	-2.05362	Papilio bootes nigricauda	Papilio bootes nigricauda_43-BTSNX98_01.JPG
6.08877	2.40425	-1.44158	Papilio bootes nigricauda	Papilio bootes nigricauda_44-BTXNS103_01.JPG
5.96288	1.79724	-1.24653	Papilio bootes nigricauda	Papilio bootes nigricauda_45-BTSNX104_01.JPG
6.19231	2.29894	-1.38607	Papilio bootes nigricauda	Papilio bootes nigricauda_46-BTSNX107_01.JPG
8.38552	0.230939	1.54045	Papilio bootes nigricauda	Papilio bootes nigricauda_47-BTSNX108_01.JPG
8.0458	0.228266	0.385177	Papilio bootes nigricauda	Papilio bootes nigricauda_48-BTSNX109_01.JPG
6.71007	0.610297	-1.75232	Papilio bootes nigricauda	Papilio bootes nigricauda_49-BTSNX110_01.JPG
8.42464	0.545455	2.60941	Papilio bootes nigricauda	Papilio bootes nigricauda_5-BTSNX05_01.JPG
6.35506	2.11024	-1.53797	Papilio bootes nigricauda	Papilio bootes nigricauda_50-BTSNX114_01.JPG
6.31945	1.18941	-2.1024	Papilio bootes nigricauda	Papilio bootes nigricauda_51-BTSNX115_01.JPG
7.7645	-1.22428	3.30375	Papilio bootes nigricauda	Papilio bootes nigricauda_6-BTSNX06_01.JPG
8.16116	-0.00317618	2.90456	Papilio bootes nigricauda	Papilio bootes nigricauda_7-BTSNX07_01.JPG
8.66229	-0.0122569	2.20001	Papilio bootes nigricauda	Papilio bootes nigricauda_8-BTSNX08_01.JPG
8.05817	1.00292	2.53002	Papilio bootes nigricauda	Papilio bootes nigricauda_9-BTSNX09_01.JPG
-8.07468	-0.167915	-2.83248	Papilio bootes dealbatus	Papilio bootes dealbatus_1-BTSDX01_01.jpg
-0.948912	-0.930059	-3.29858	Papilio bootes dealbatus	Papilio bootes dealbatus_2-BTSDX02_01.JPG
-5.47361	1.94209	-1.89828	Papilio bootes rubicundus	Papilio bootes rubicundus_1-BTSRX01_01.JPG
6.81792	-3.18513	3.17987	Papilio bootes rubicundus	Papilio bootes rubicundus_10-BTSR_01.JPG
6.99475	-3.05235	3.35844	Papilio bootes rubicundus	Papilio bootes rubicundus_11-BTS10_01.JPG
-3.23218	-0.0296444	0.909154	Papilio bootes rubicundus	Papilio bootes rubicundus_2-BTSRX02_01.JPG
5.99222	-1.2782	3.86667	Papilio bootes rubicundus	Papilio bootes rubicundus_3-BTS22_01.JPG
6.51593	-3.22236	3.8341	Papilio bootes rubicundus	Papilio bootes rubicundus_4-BTSR_01.JPG
6.26804	-2.19373	3.64361	Papilio bootes rubicundus	Papilio bootes rubicundus_5-BTS01_01.JPG
6.40671	-2.56966	3.65306	Papilio bootes rubicundus	Papilio bootes rubicundus_6-BTS02_01.JPG
6.40555	-1.76087	3.64579	Papilio bootes rubicundus	Papilio bootes rubicundus_7-BTS04_01.JPG
6.92445	-3.86274	3.54636	Papilio bootes rubicundus	Papilio bootes rubicundus_8-BTSR_01.JPG
7.43111	-5.36043	3.08042	Papilio bootes rubicundus	Papilio bootes rubicundus_9-BTSR_01.JPG

## Sheet: mindoni
-7.03919	-0.0943965	5.46628	Papilio bootes mindoni	Papilio bootes mindoni_1-BTSMX_01.JPG
-8.58877	0.287986	4.51395	Papilio bootes mindoni	Papilio bootes mindoni_10-BTSMX06_01.JPG
-7.80812	1.16658	4.49264	Papilio bootes mindoni	Papilio bootes mindoni_11-BTSMX05_01.JPG
-7.34452	0.718196	4.59306	Papilio bootes mindoni	Papilio bootes mindoni_12-BTSMX04_01.JPG
5.9629	-1.07613	4.19855	Papilio bootes mindoni	Papilio bootes mindoni_13-BTSMX44_01.JPG
-8.34102	0.603817	4.16126	Papilio bootes mindoni	Papilio bootes mindoni_2-BTSMX 01_01.JPG
-8.37553	0.017734	4.96459	Papilio bootes mindoni	Papilio bootes mindoni_3-BTSMX 02_01.JPG
-8.11973	0.308121	4.88068	Papilio bootes mindoni	Papilio bootes mindoni_4-BTSMX 03_01.JPG
-7.78493	-0.227482	5.34938	Papilio bootes mindoni	Papilio bootes mindoni_5-BTSMX10_01.JPG
-8.15319	0.451029	5.31226	Papilio bootes mindoni	Papilio bootes mindoni_6-BTSMX09_01.JPG
-8.72396	0.777661	4.68082	Papilio bootes mindoni	Papilio bootes mindoni_7-BTSMX08_01.JPG
-7.23254	0.724748	3.89963	Papilio bootes mindoni	Papilio bootes mindoni_8-BTSMX08_01.JPG
-8.4	0.933464	4.42627	Papilio bootes mindoni	Papilio bootes mindoni_9-BTSMX07_01.JPG
4.70926	-2.04335	2.08424	Byasa dasarada
5.5723	-2.86283	2.75689	Byasa dasarada
-5.32756	1.14406	-1.73	Byasa hedistus
-4.1895	0.851298	-5.50511	Byasa hedistus
-2.76606	-0.0449305	-2.36023	Byasa hedistus
-1.7549	-2.01137	-1.16256	Byasa hedistus
-1.7736	-1.88883	-1.01065	Byasa hedistus
-2.04953	-1.77252	-0.619653	Byasa hedistus
-1.9675	-2.23489	-1.19425	Byasa hedistus
0.664795	-2.33762	3.80316	Byasa latreillei
0.279999	-2.39828	4.01257	Byasa latreillei
-8.83954	-0.217386	1.04946	Byasa latreillei
-8.61372	-0.226414	0.883947	Byasa latreillei
-7.60887	-0.697073	0.953359	Byasa latreillei
-7.25937	-0.198331	1.54911	Byasa latreillei
-9.11425	-0.664767	0.190842	Byasa latreillei
-6.34901	0.691504	-1.22556	Byasa nevilli
-6.59421	0.609171	-0.757549	Byasa nevilli
-6.7899	1.04098	0.352504	Byasa nevilli
-4.78214	0.88228	0.648206	Byasa nevilli
-5.82527	1.12907	-1.2257	Byasa nevilli
-6.84337	-0.115644	-1.1059	Byasa nevilli
-3.13445	0.556044	0.45583	Byasa polla
2.57507	-1.62627	1.91984	Byasa polla
-7.32215	-0.0979765	-1.68919	Byasa polla
3.14861	-3.77927	2.38673	Byasa polla
-7.35997	-0.11009	-1.68975	Byasa polla
-7.62168	-0.137364	-2.3478	Byasa polla
-7.32153	-0.0429459	-2.0577	Byasa polla
3.00278	-3.7426	2.36216	Byasa polla
3.28733	-3.48614	2.46551	Byasa polla
-3.66394	1.63665	-2.07132	Byasa polyeuctes
-5.69724	1.44097	-1.96281	Byasa polyeuctes
1.83762	0.537649	-1.80347	Byasa polyeuctes
2.59095	0.507223	-0.348834	Byasa polyeuctes
0.741547	1.1526	-3.92642	Byasa polyeuctes
3.8485	0.152775	0.0306683	Byasa polyeuctes
-1.21495	0.605921	-5.04479	Byasa polyeuctes
1.42862	0.572953	-2.75173	Byasa polyeuctes
-0.743042	0.697881	-3.69187	Byasa polyeuctes
0.249296	1.02488	-2.62026	Byasa polyeuctes
-1.00967	-0.362216	-2.07001	Byasa polyeuctes
-4.81562	1.10038	-2.36097	Byasa polyeuctes
1.40099	0.466166	-2.36554	Byasa polyeuctes
-0.0244595	1.09126	-3.42636	Byasa polyeuctes
-1.40955	0.0500377	-5.7874	Byasa polyeuctes
-1.83199	1.81433	-3.51106	Byasa polyeuctes
-1.19266	1.4059	-2.7017	Byasa polyeuctes
-1.19167	1.80481	-5.21063	Byasa polyeuctes
-0.882862	-0.0475837	-1.89597	Byasa polyeuctes
-2.56675	0.698612	-2.88885	Byasa polyeuctes
-1.65878	1.93754	-3.81992	Byasa polyeuctes
-1.69996	1.67195	-5.32613	Byasa polyeuctes
-5.34674	1.10443	-2.93587	Byasa polyeuctes
-2.28689	0.50465	-6.15613	Byasa polyeuctes
-1.74248	0.85746	-4.12204	Byasa polyeuctes
-1.40176	1.3354	-4.77052	Byasa polyeuctes
-1.57024	0.277656	-6.7119	Byasa polyeuctes
-1.50124	0.625421	-3.02436	Byasa polyeuctes
-2.01052	0.334639	-3.16241	Byasa polyeuctes
-2.35119	0.410702	-6.20644	Byasa polyeuctes
-0.464734	1.42181	-2.58529	Byasa polyeuctes
-1.99509	1.31958	-2.50696	Byasa polyeuctes
-1.06875	2.53945	-4.12365	Byasa polyeuctes
-4.35785	0.848752	0.100003	Byasa polyeuctes
-3.0826	1.14757	-3.13914	Byasa polyeuctes
-2.31864	1.2248	-2.04453	Byasa polyeuctes
-3.33563	1.89654	-5.53908	Byasa polyeuctes
-0.821617	1.92504	-4.34052	Byasa polyeuctes
-2.31459	2.64255	-5.1049	Byasa polyeuctes
-0.539009	2.17263	-4.32045	Byasa polyeuctes
-1.14529	1.14945	-4.33691	Byasa polyeuctes
-2.68644	1.84096	-4.52766	Byasa polyeuctes
-2.21163	1.71872	-2.5464	Byasa polyeuctes
-2.70826	1.36866	-5.74664	Byasa polyeuctes
-5.03138	1.08491	-2.90253	Byasa polyeuctes
-2.69302	1.93724	-2.56506	Byasa polyeuctes
-2.80405	1.51248	-2.43407	Byasa polyeuctes
-2.91175	2.2183	-5.22007	Byasa polyeuctes
-2.82977	2.33283	-4.53169	Byasa polyeuctes
-1.42415	1.42418	-4.85354	Byasa polyeuctes
-2.17443	1.19861	-5.93714	Byasa polyeuctes
-2.77748	1.42116	-4.23129	Byasa polyeuctes
-1.72391	0.356906	-1.16296	Byasa polyeuctes
-3.07798	0.57953	-3.24288	Byasa polyeuctes
-0.452516	1.13277	-5.88238	Byasa polyeuctes
-4.10234	0.86222	-2.4406	Byasa polyeuctes
-0.233839	0.620459	-5.94775	Byasa polyeuctes
0.250582	-0.827319	-1.81796	Byasa polyeuctes
-0.703078	0.11387	-4.60465	Byasa polyeuctes
-0.972754	-0.477276	-4.71891	Byasa polyeuctes
-0.430413	-0.239424	-5.8094	Byasa polyeuctes
-0.6377	0.12299	-6.42255	Byasa polyeuctes
1.08058	-0.215219	-3.40921	Byasa polyeuctes
0.607054	-0.745721	-4.76675	Byasa polyeuctes
-0.0665185	-0.83983	-2.80068	Byasa polyeuctes
0.131875	0.662504	-3.97772	Byasa polyeuctes
-1.5964	0.726651	0.88197	Byasa polyeuctes
-5.07962	1.06766	-3.09575	Byasa polyeuctes
-4.72868	1.15798	-4.38406	Byasa polyeuctes

## Sheet: nigricauda
8.78412	-0.624273	2.44348	Papilio bootes nigricauda
7.09641	-0.763274	3.4681	Papilio bootes nigricauda
7.24871	0.825657	2.50952	Papilio bootes nigricauda
4.98389	0.622875	0.170984	Papilio bootes nigricauda
8.14784	0.379542	3.1141	Papilio bootes nigricauda
6.05893	1.24984	1.58786	Papilio bootes nigricauda
8.36735	-0.0793832	2.60885	Papilio bootes nigricauda
7.57102	0.207331	-0.512161	Papilio bootes nigricauda
7.6226	-0.489024	-0.0315657	Papilio bootes nigricauda
7.07746	1.08514	1.02652	Papilio bootes nigricauda
6.50911	1.30679	1.24644	Papilio bootes nigricauda
9.11891	0.10648	2.67112	Papilio bootes nigricauda
6.90079	1.462	1.98613	Papilio bootes nigricauda
7.36933	1.3834	-0.163687	Papilio bootes nigricauda
5.97343	1.2052	0.0659921	Papilio bootes nigricauda
6.46759	0.984795	2.03182	Papilio bootes nigricauda
7.77878	1.52743	-0.229695	Papilio bootes nigricauda
6.02701	0.692482	2.23783	Papilio bootes nigricauda
7.10966	1.67716	0.894611	Papilio bootes nigricauda
6.724	1.39596	1.72318	Papilio bootes nigricauda
8.17766	0.988482	1.93094	Papilio bootes nigricauda
8.09687	0.58132	1.24636	Papilio bootes nigricauda
9.70666	0.810416	2.64027	Papilio bootes nigricauda
6.08147	1.49924	1.59122	Papilio bootes nigricauda
-3.22287	-0.117312	0.969947	Papilio bootes nigricauda
7.85574	-1.49472	3.14324	Papilio bootes nigricauda
6.3803	2.54778	-1.00827	Papilio bootes nigricauda
6.09749	0.94503	0.775103	Papilio bootes nigricauda
7.21782	1.02993	0.418342	Papilio bootes nigricauda
7.90403	1.65997	0.18037	Papilio bootes nigricauda
6.24724	0.598637	-0.636542	Papilio bootes nigricauda
5.50902	0.72138	-0.00412367	Papilio bootes nigricauda
8.22788	1.27433	0.908345	Papilio bootes nigricauda
7.69702	-0.191875	3.27035	Papilio bootes nigricauda
6.77092	0.889224	-1.34896	Papilio bootes nigricauda
5.71143	1.05507	-0.495065	Papilio bootes nigricauda
6.0164	0.95517	1.10511	Papilio bootes nigricauda
6.66951	0.655534	-2.05362	Papilio bootes nigricauda
6.08877	2.40425	-1.44158	Papilio bootes nigricauda
5.96288	1.79724	-1.24653	Papilio bootes nigricauda
6.19231	2.29894	-1.38607	Papilio bootes nigricauda
8.38552	0.230939	1.54045	Papilio bootes nigricauda
8.0458	0.228266	0.385177	Papilio bootes nigricauda
6.71007	0.610297	-1.75232	Papilio bootes nigricauda
8.42464	0.545455	2.60941	Papilio bootes nigricauda
6.35506	2.11024	-1.53797	Papilio bootes nigricauda
6.31945	1.18941	-2.1024	Papilio bootes nigricauda
7.7645	-1.22428	3.30375	Papilio bootes nigricauda
8.16116	-0.00317618	2.90456	Papilio bootes nigricauda
8.66229	-0.0122569	2.20001	Papilio bootes nigricauda
8.05817	1.00292	2.53002	Papilio bootes nigricauda
4.14619	0.304346	1.03388	Byasa confusus
3.78449	0.204373	0.825632	Byasa confusus
2.94757	-0.443433	-0.598386	Byasa confusus
2.7047	0.697091	-1.97415	Byasa confusus
1.83586	-0.292259	2.01703	Byasa confusus
3.14449	0.452512	0.308708	Byasa confusus
1.77231	-2.92649	3.35003	Byasa daemonius
1.33548	-2.32216	3.37418	Byasa daemonius
1.50799	-2.49991	3.32677	Byasa daemonius
1.15871	-2.42633	3.55181	Byasa daemonius
1.85401	-2.92729	3.28132	Byasa daemonius
1.74402	-2.48402	3.32292	Byasa daemonius
1.76846	-2.41357	3.08158	Byasa daemonius
1.63674	-2.5253	3.23063	Byasa daemonius
-7.61188	-1.03753	-0.662549	Byasa daemonius
-5.32756	1.14406	-1.73	Byasa hedistus
-4.1895	0.851298	-5.50511	Byasa hedistus
-2.76606	-0.0449305	-2.36023	Byasa hedistus
-1.7549	-2.01137	-1.16256	Byasa hedistus
-1.7736	-1.88883	-1.01065	Byasa hedistus
-2.04953	-1.77252	-0.619653	Byasa hedistus
-1.9675	-2.23489	-1.19425	Byasa hedistus
-8.54806	0.0384231	0.00177636	Byasa genestieri
-9.25908	0.93001	0.347081	Byasa genestieri
-7.47662	0.706013	1.26223	Byasa genestieri
-7.95913	1.27116	0.743977	Byasa genestieri
-8.60119	1.15096	0.789518	Byasa genestieri
-8.56557	1.39543	0.415318	Byasa genestieri
-7.36851	1.51573	0.830044	Byasa genestieri
-8.70024	1.47543	0.227222	Byasa genestieri
-6.58896	1.30689	1.18019	Byasa genestieri
-6.80316	1.46667	0.991195	Byasa genestieri
-7.74672	0.266744	0.703311	Byasa genestieri
-8.51414	0.23965	0.835798	Byasa genestieri
-9.09636	-0.077879	0.0671829	Byasa genestieri
-7.58487	0.794303	0.413539	Byasa genestieri
-9.3026	0.206295	-0.14918	Byasa genestieri
-9.04849	0.174308	0.383246	Byasa genestieri
-8.22251	0.449171	0.0845859	Byasa genestieri
-9.51638	0.78597	-0.155597	Byasa genestieri
2.31253	-0.464907	0.824447	Byasa impediens
-0.114766	0.0851127	-0.749995	Byasa impediens
0.967276	-1.54727	-0.144932	Byasa impediens
-0.173773	-0.459956	-0.135159	Byasa impediens
-0.142422	-1.21734	-0.105064	Byasa impediens
1.23302	-0.344147	-0.0488581	Byasa impediens
1.31494	-1.57821	-0.0307351	Byasa impediens
0.133536	0.349121	0.66703	Byasa impediens
2.89533	-0.57852	-0.605539	Byasa impediens
-0.847441	-1.11773	-0.416693	Byasa impediens
-0.37395	-1.21164	-1.06959	Byasa impediens
1.01374	-0.0439506	0.110204	Byasa impediens
-0.666245	-1.27966	-0.418319	Byasa impediens
-1.69718	-1.62868	-1.01934	Byasa impediens
2.35056	-0.495354	0.236831	Byasa impediens
5.21551	-0.990331	4.16674	Byasa impediens
-6.34901	0.691504	-1.22556	Byasa nevilli
-6.59421	0.609171	-0.757549	Byasa nevilli
-6.7899	1.04098	0.352504	Byasa nevilli
-4.78214	0.88228	0.648206	Byasa nevilli
-5.82527	1.12907	-1.2257	Byasa nevilli
-6.84337	-0.115644	-1.1059	Byasa nevilli
7.40623	-5.26723	4.25714	Byasa plutonius
7.3825	-3.55877	2.93297	Byasa plutonius
7.53085	-4.06147	3.09845	Byasa plutonius
5.39085	-1.61235	2.51118	Byasa plutonius
7.39766	-5.22754	4.22439	Byasa plutonius
7.9167	-5.02505	3.02024	Byasa plutonius
7.92807	-5.95383	2.70329	Byasa plutonius
7.99151	-5.46375	2.88667	Byasa plutonius
7.84258	-5.97567	2.73365	Byasa plutonius
7.90747	-5.72129	2.82331	Byasa plutonius
7.48839	-3.87471	2.97099	Byasa plutonius
7.59835	-4.97005	3.24534	Byasa plutonius
-3.66394	1.63665	-2.07132	Byasa polyeuctes
-5.69724	1.44097	-1.96281	Byasa polyeuctes
1.83762	0.537649	-1.80347	Byasa polyeuctes
2.59095	0.507223	-0.348834	Byasa polyeuctes
0.741547	1.1526	-3.92642	Byasa polyeuctes
3.8485	0.152775	0.0306683	Byasa polyeuctes
-1.21495	0.605921	-5.04479	Byasa polyeuctes
1.42862	0.572953	-2.75173	Byasa polyeuctes
-0.743042	0.697881	-3.69187	Byasa polyeuctes
0.249296	1.02488	-2.62026	Byasa polyeuctes
-1.00967	-0.362216	-2.07001	Byasa polyeuctes
-4.81562	1.10038	-2.36097	Byasa polyeuctes
1.40099	0.466166	-2.36554	Byasa polyeuctes
-0.0244595	1.09126	-3.42636	Byasa polyeuctes
-1.40955	0.0500377	-5.7874	Byasa polyeuctes
-1.83199	1.81433	-3.51106	Byasa polyeuctes
-1.19266	1.4059	-2.7017	Byasa polyeuctes
-1.19167	1.80481	-5.21063	Byasa polyeuctes
-0.882862	-0.0475837	-1.89597	Byasa polyeuctes
-2.56675	0.698612	-2.88885	Byasa polyeuctes
-1.65878	1.93754	-3.81992	Byasa polyeuctes
-1.69996	1.67195	-5.32613	Byasa polyeuctes
-5.34674	1.10443	-2.93587	Byasa polyeuctes
-2.28689	0.50465	-6.15613	Byasa polyeuctes
-1.74248	0.85746	-4.12204	Byasa polyeuctes
-1.40176	1.3354	-4.77052	Byasa polyeuctes
-1.57024	0.277656	-6.7119	Byasa polyeuctes
-1.50124	0.625421	-3.02436	Byasa polyeuctes
-2.01052	0.334639	-3.16241	Byasa polyeuctes
-2.35119	0.410702	-6.20644	Byasa polyeuctes
-0.464734	1.42181	-2.58529	Byasa polyeuctes
-1.99509	1.31958	-2.50696	Byasa polyeuctes
-1.06875	2.53945	-4.12365	Byasa polyeuctes
-4.35785	0.848752	0.100003	Byasa polyeuctes
-3.0826	1.14757	-3.13914	Byasa polyeuctes
-2.31864	1.2248	-2.04453	Byasa polyeuctes
-3.33563	1.89654	-5.53908	Byasa polyeuctes
-0.821617	1.92504	-4.34052	Byasa polyeuctes
-2.31459	2.64255	-5.1049	Byasa polyeuctes
-0.539009	2.17263	-4.32045	Byasa polyeuctes
-1.14529	1.14945	-4.33691	Byasa polyeuctes
-2.68644	1.84096	-4.52766	Byasa polyeuctes
-2.21163	1.71872	-2.5464	Byasa polyeuctes
-2.70826	1.36866	-5.74664	Byasa polyeuctes
-5.03138	1.08491	-2.90253	Byasa polyeuctes
-2.69302	1.93724	-2.56506	Byasa polyeuctes
-2.80405	1.51248	-2.43407	Byasa polyeuctes
-2.91175	2.2183	-5.22007	Byasa polyeuctes
-2.82977	2.33283	-4.53169	Byasa polyeuctes
-1.42415	1.42418	-4.85354	Byasa polyeuctes
-2.17443	1.19861	-5.93714	Byasa polyeuctes
-2.77748	1.42116	-4.23129	Byasa polyeuctes
-1.72391	0.356906	-1.16296	Byasa polyeuctes
-3.07798	0.57953	-3.24288	Byasa polyeuctes
-0.452516	1.13277	-5.88238	Byasa polyeuctes
-4.10234	0.86222	-2.4406	Byasa polyeuctes
-0.233839	0.620459	-5.94775	Byasa polyeuctes
0.250582	-0.827319	-1.81796	Byasa polyeuctes
-0.703078	0.11387	-4.60465	Byasa polyeuctes
-0.972754	-0.477276	-4.71891	Byasa polyeuctes
-0.430413	-0.239424	-5.8094	Byasa polyeuctes
-0.6377	0.12299	-6.42255	Byasa polyeuctes
1.08058	-0.215219	-3.40921	Byasa polyeuctes
0.607054	-0.745721	-4.76675	Byasa polyeuctes
-0.0665185	-0.83983	-2.80068	Byasa polyeuctes
0.131875	0.662504	-3.97772	Byasa polyeuctes
-1.5964	0.726651	0.88197	Byasa polyeuctes
-5.07962	1.06766	-3.09575	Byasa polyeuctes
-4.72868	1.15798	-4.38406	Byasa polyeuctes

## Sheet: parcesquamta
-6.37792	0.15052	5.03298	Papilio bootes parcesquamata
-6.14349	0.563904	3.80319	Papilio bootes parcesquamata
-6.97832	0.311166	4.01185	Papilio bootes parcesquamata
-7.21224	0.0584689	4.38173	Papilio bootes parcesquamata
-7.2803	-0.584401	4.9426	Papilio bootes parcesquamata
-7.60814	-0.381382	4.33614	Papilio bootes parcesquamata
-7.28392	0.618651	4.89762	Papilio bootes parcesquamata
-6.41997	0.687267	2.46852	Papilio bootes parcesquamata
-7.79195	-0.0967597	4.40768	Papilio bootes parcesquamata
-6.36452	0.125625	4.38485	Papilio bootes parcesquamata
-6.79672	-0.56617	4.70257	Papilio bootes parcesquamata
4.70926	-2.04335	2.08424	Byasa dasarada
5.5723	-2.86283	2.75689	Byasa dasarada
-5.32756	1.14406	-1.73	Byasa hedistus
-4.1895	0.851298	-5.50511	Byasa hedistus
-2.76606	-0.0449305	-2.36023	Byasa hedistus
-1.7549	-2.01137	-1.16256	Byasa hedistus
-1.7736	-1.88883	-1.01065	Byasa hedistus
-2.04953	-1.77252	-0.619653	Byasa hedistus
-1.9675	-2.23489	-1.19425	Byasa hedistus
-8.54806	0.0384231	0.00177636	Byasa genestieri
-9.25908	0.93001	0.347081	Byasa genestieri
-7.47662	0.706013	1.26223	Byasa genestieri
-7.95913	1.27116	0.743977	Byasa genestieri
-8.60119	1.15096	0.789518	Byasa genestieri
-8.56557	1.39543	0.415318	Byasa genestieri
-7.36851	1.51573	0.830044	Byasa genestieri
-8.70024	1.47543	0.227222	Byasa genestieri
-6.58896	1.30689	1.18019	Byasa genestieri
-6.80316	1.46667	0.991195	Byasa genestieri
-7.74672	0.266744	0.703311	Byasa genestieri
-8.51414	0.23965	0.835798	Byasa genestieri
-9.09636	-0.077879	0.0671829	Byasa genestieri
-7.58487	0.794303	0.413539	Byasa genestieri
-9.3026	0.206295	-0.14918	Byasa genestieri
-9.04849	0.174308	0.383246	Byasa genestieri
-8.22251	0.449171	0.0845859	Byasa genestieri
-9.51638	0.78597	-0.155597	Byasa genestieri
-6.34901	0.691504	-1.22556	Byasa nevilli
-6.59421	0.609171	-0.757549	Byasa nevilli
-6.7899	1.04098	0.352504	Byasa nevilli
-4.78214	0.88228	0.648206	Byasa nevilli
-5.82527	1.12907	-1.2257	Byasa nevilli
-6.84337	-0.115644	-1.1059	Byasa nevilli
7.40623	-5.26723	4.25714	Byasa plutonius
7.3825	-3.55877	2.93297	Byasa plutonius
7.53085	-4.06147	3.09845	Byasa plutonius
5.39085	-1.61235	2.51118	Byasa plutonius
7.39766	-5.22754	4.22439	Byasa plutonius
7.9167	-5.02505	3.02024	Byasa plutonius
7.92807	-5.95383	2.70329	Byasa plutonius
7.99151	-5.46375	2.88667	Byasa plutonius
7.84258	-5.97567	2.73365	Byasa plutonius
7.90747	-5.72129	2.82331	Byasa plutonius
7.48839	-3.87471	2.97099	Byasa plutonius
7.59835	-4.97005	3.24534	Byasa plutonius
-3.66394	1.63665	-2.07132	Byasa polyeuctes
-5.69724	1.44097	-1.96281	Byasa polyeuctes
1.83762	0.537649	-1.80347	Byasa polyeuctes
2.59095	0.507223	-0.348834	Byasa polyeuctes
0.741547	1.1526	-3.92642	Byasa polyeuctes
3.8485	0.152775	0.0306683	Byasa polyeuctes
-1.21495	0.605921	-5.04479	Byasa polyeuctes
1.42862	0.572953	-2.75173	Byasa polyeuctes
-0.743042	0.697881	-3.69187	Byasa polyeuctes
0.249296	1.02488	-2.62026	Byasa polyeuctes
-1.00967	-0.362216	-2.07001	Byasa polyeuctes
-4.81562	1.10038	-2.36097	Byasa polyeuctes
1.40099	0.466166	-2.36554	Byasa polyeuctes
-0.0244595	1.09126	-3.42636	Byasa polyeuctes
-1.40955	0.0500377	-5.7874	Byasa polyeuctes
-1.83199	1.81433	-3.51106	Byasa polyeuctes
-1.19266	1.4059	-2.7017	Byasa polyeuctes
-1.19167	1.80481	-5.21063	Byasa polyeuctes
-0.882862	-0.0475837	-1.89597	Byasa polyeuctes
-2.56675	0.698612	-2.88885	Byasa polyeuctes
-1.65878	1.93754	-3.81992	Byasa polyeuctes
-1.69996	1.67195	-5.32613	Byasa polyeuctes
-5.34674	1.10443	-2.93587	Byasa polyeuctes
-2.28689	0.50465	-6.15613	Byasa polyeuctes
-1.74248	0.85746	-4.12204	Byasa polyeuctes
-1.40176	1.3354	-4.77052	Byasa polyeuctes
-1.57024	0.277656	-6.7119	Byasa polyeuctes
-1.50124	0.625421	-3.02436	Byasa polyeuctes
-2.01052	0.334639	-3.16241	Byasa polyeuctes
-2.35119	0.410702	-6.20644	Byasa polyeuctes
-0.464734	1.42181	-2.58529	Byasa polyeuctes
-1.99509	1.31958	-2.50696	Byasa polyeuctes
-1.06875	2.53945	-4.12365	Byasa polyeuctes
-4.35785	0.848752	0.100003	Byasa polyeuctes
-3.0826	1.14757	-3.13914	Byasa polyeuctes
-2.31864	1.2248	-2.04453	Byasa polyeuctes
-3.33563	1.89654	-5.53908	Byasa polyeuctes
-0.821617	1.92504	-4.34052	Byasa polyeuctes
-2.31459	2.64255	-5.1049	Byasa polyeuctes
-0.539009	2.17263	-4.32045	Byasa polyeuctes
-1.14529	1.14945	-4.33691	Byasa polyeuctes
-2.68644	1.84096	-4.52766	Byasa polyeuctes
-2.21163	1.71872	-2.5464	Byasa polyeuctes
-2.70826	1.36866	-5.74664	Byasa polyeuctes
-5.03138	1.08491	-2.90253	Byasa polyeuctes
-2.69302	1.93724	-2.56506	Byasa polyeuctes
-2.80405	1.51248	-2.43407	Byasa polyeuctes
-2.91175	2.2183	-5.22007	Byasa polyeuctes
-2.82977	2.33283	-4.53169	Byasa polyeuctes
-1.42415	1.42418	-4.85354	Byasa polyeuctes
-2.17443	1.19861	-5.93714	Byasa polyeuctes
-2.77748	1.42116	-4.23129	Byasa polyeuctes
-1.72391	0.356906	-1.16296	Byasa polyeuctes
-3.07798	0.57953	-3.24288	Byasa polyeuctes
-0.452516	1.13277	-5.88238	Byasa polyeuctes
-4.10234	0.86222	-2.4406	Byasa polyeuctes
-0.233839	0.620459	-5.94775	Byasa polyeuctes
0.250582	-0.827319	-1.81796	Byasa polyeuctes
-0.703078	0.11387	-4.60465	Byasa polyeuctes
-0.972754	-0.477276	-4.71891	Byasa polyeuctes
-0.430413	-0.239424	-5.8094	Byasa polyeuctes
-0.6377	0.12299	-6.42255	Byasa polyeuctes
1.08058	-0.215219	-3.40921	Byasa polyeuctes
0.607054	-0.745721	-4.76675	Byasa polyeuctes
-0.0665185	-0.83983	-2.80068	Byasa polyeuctes
0.131875	0.662504	-3.97772	Byasa polyeuctes
-1.5964	0.726651	0.88197	Byasa polyeuctes
-5.07962	1.06766	-3.09575	Byasa polyeuctes
-4.72868	1.15798	-4.38406	Byasa polyeuctes

## Sheet: rubicundus
-5.47361	1.94209	-1.89828	Papilio bootes rubicundus
6.81792	-3.18513	3.17987	Papilio bootes rubicundus
6.99475	-3.05235	3.35844	Papilio bootes rubicundus
-3.23218	-0.0296444	0.909154	Papilio bootes rubicundus
5.99222	-1.2782	3.86667	Papilio bootes rubicundus
6.51593	-3.22236	3.8341	Papilio bootes rubicundus
6.26804	-2.19373	3.64361	Papilio bootes rubicundus
6.40671	-2.56966	3.65306	Papilio bootes rubicundus
6.40555	-1.76087	3.64579	Papilio bootes rubicundus
6.92445	-3.86274	3.54636	Papilio bootes rubicundus
7.43111	-5.36043	3.08042	Papilio bootes rubicundus
7.73318	-6.4318	2.52717	Byasa crassipes
5.5285	-1.58628	2.7694	Byasa crassipes
6.86716	-3.40646	3.63046	Byasa crassipes
6.9327	-3.72682	3.27477	Byasa crassipes
4.70926	-2.04335	2.08424	Byasa dasarada
5.5723	-2.86283	2.75689	Byasa dasarada
-5.32756	1.14406	-1.73	Byasa hedistus
-4.1895	0.851298	-5.50511	Byasa hedistus
-2.76606	-0.0449305	-2.36023	Byasa hedistus
-1.7549	-2.01137	-1.16256	Byasa hedistus
-1.7736	-1.88883	-1.01065	Byasa hedistus
-2.04953	-1.77252	-0.619653	Byasa hedistus
-1.9675	-2.23489	-1.19425	Byasa hedistus
-8.54806	0.0384231	0.00177636	Byasa genestieri
-9.25908	0.93001	0.347081	Byasa genestieri
-7.47662	0.706013	1.26223	Byasa genestieri
-7.95913	1.27116	0.743977	Byasa genestieri
-8.60119	1.15096	0.789518	Byasa genestieri
-8.56557	1.39543	0.415318	Byasa genestieri
-7.36851	1.51573	0.830044	Byasa genestieri
-8.70024	1.47543	0.227222	Byasa genestieri
-6.58896	1.30689	1.18019	Byasa genestieri
-6.80316	1.46667	0.991195	Byasa genestieri
-7.74672	0.266744	0.703311	Byasa genestieri
-8.51414	0.23965	0.835798	Byasa genestieri
-9.09636	-0.077879	0.0671829	Byasa genestieri
-7.58487	0.794303	0.413539	Byasa genestieri
-9.3026	0.206295	-0.14918	Byasa genestieri
-9.04849	0.174308	0.383246	Byasa genestieri
-8.22251	0.449171	0.0845859	Byasa genestieri
-9.51638	0.78597	-0.155597	Byasa genestieri
-6.34901	0.691504	-1.22556	Byasa nevilli
-6.59421	0.609171	-0.757549	Byasa nevilli
-6.7899	1.04098	0.352504	Byasa nevilli
-4.78214	0.88228	0.648206	Byasa nevilli
-5.82527	1.12907	-1.2257	Byasa nevilli
-6.84337	-0.115644	-1.1059	Byasa nevilli
7.40623	-5.26723	4.25714	Byasa plutonius
7.3825	-3.55877	2.93297	Byasa plutonius
7.53085	-4.06147	3.09845	Byasa plutonius
5.39085	-1.61235	2.51118	Byasa plutonius
7.39766	-5.22754	4.22439	Byasa plutonius
7.9167	-5.02505	3.02024	Byasa plutonius
7.92807	-5.95383	2.70329	Byasa plutonius
7.99151	-5.46375	2.88667	Byasa plutonius
7.84258	-5.97567	2.73365	Byasa plutonius
7.90747	-5.72129	2.82331	Byasa plutonius
7.48839	-3.87471	2.97099	Byasa plutonius
7.59835	-4.97005	3.24534	Byasa plutonius
-3.66394	1.63665	-2.07132	Byasa polyeuctes
-5.69724	1.44097	-1.96281	Byasa polyeuctes
1.83762	0.537649	-1.80347	Byasa polyeuctes
2.59095	0.507223	-0.348834	Byasa polyeuctes
0.741547	1.1526	-3.92642	Byasa polyeuctes
3.8485	0.152775	0.0306683	Byasa polyeuctes
-1.21495	0.605921	-5.04479	Byasa polyeuctes
1.42862	0.572953	-2.75173	Byasa polyeuctes
-0.743042	0.697881	-3.69187	Byasa polyeuctes
0.249296	1.02488	-2.62026	Byasa polyeuctes
-1.00967	-0.362216	-2.07001	Byasa polyeuctes
-4.81562	1.10038	-2.36097	Byasa polyeuctes
1.40099	0.466166	-2.36554	Byasa polyeuctes
-0.0244595	1.09126	-3.42636	Byasa polyeuctes
-1.40955	0.0500377	-5.7874	Byasa polyeuctes
-1.83199	1.81433	-3.51106	Byasa polyeuctes
-1.19266	1.4059	-2.7017	Byasa polyeuctes
-1.19167	1.80481	-5.21063	Byasa polyeuctes
-0.882862	-0.0475837	-1.89597	Byasa polyeuctes
-2.56675	0.698612	-2.88885	Byasa polyeuctes
-1.65878	1.93754	-3.81992	Byasa polyeuctes
-1.69996	1.67195	-5.32613	Byasa polyeuctes
-5.34674	1.10443	-2.93587	Byasa polyeuctes
-2.28689	0.50465	-6.15613	Byasa polyeuctes
-1.74248	0.85746	-4.12204	Byasa polyeuctes
-1.40176	1.3354	-4.77052	Byasa polyeuctes
-1.57024	0.277656	-6.7119	Byasa polyeuctes
-1.50124	0.625421	-3.02436	Byasa polyeuctes
-2.01052	0.334639	-3.16241	Byasa polyeuctes
-2.35119	0.410702	-6.20644	Byasa polyeuctes
-0.464734	1.42181	-2.58529	Byasa polyeuctes
-1.99509	1.31958	-2.50696	Byasa polyeuctes
-1.06875	2.53945	-4.12365	Byasa polyeuctes
-4.35785	0.848752	0.100003	Byasa polyeuctes
-3.0826	1.14757	-3.13914	Byasa polyeuctes
-2.31864	1.2248	-2.04453	Byasa polyeuctes
-3.33563	1.89654	-5.53908	Byasa polyeuctes
-0.821617	1.92504	-4.34052	Byasa polyeuctes
-2.31459	2.64255	-5.1049	Byasa polyeuctes
-0.539009	2.17263	-4.32045	Byasa polyeuctes
-1.14529	1.14945	-4.33691	Byasa polyeuctes
-2.68644	1.84096	-4.52766	Byasa polyeuctes
-2.21163	1.71872	-2.5464	Byasa polyeuctes
-2.70826	1.36866	-5.74664	Byasa polyeuctes
-5.03138	1.08491	-2.90253	Byasa polyeuctes
-2.69302	1.93724	-2.56506	Byasa polyeuctes
-2.80405	1.51248	-2.43407	Byasa polyeuctes
-2.91175	2.2183	-5.22007	Byasa polyeuctes
-2.82977	2.33283	-4.53169	Byasa polyeuctes
-1.42415	1.42418	-4.85354	Byasa polyeuctes
-2.17443	1.19861	-5.93714	Byasa polyeuctes
-2.77748	1.42116	-4.23129	Byasa polyeuctes
-1.72391	0.356906	-1.16296	Byasa polyeuctes
-3.07798	0.57953	-3.24288	Byasa polyeuctes
-0.452516	1.13277	-5.88238	Byasa polyeuctes
-4.10234	0.86222	-2.4406	Byasa polyeuctes
-0.233839	0.620459	-5.94775	Byasa polyeuctes
0.250582	-0.827319	-1.81796	Byasa polyeuctes
-0.703078	0.11387	-4.60465	Byasa polyeuctes
-0.972754	-0.477276	-4.71891	Byasa polyeuctes
-0.430413	-0.239424	-5.8094	Byasa polyeuctes
-0.6377	0.12299	-6.42255	Byasa polyeuctes
1.08058	-0.215219	-3.40921	Byasa polyeuctes
0.607054	-0.745721	-4.76675	Byasa polyeuctes
-0.0665185	-0.83983	-2.80068	Byasa polyeuctes
0.131875	0.662504	-3.97772	Byasa polyeuctes
-1.5964	0.726651	0.88197	Byasa polyeuctes
-5.07962	1.06766	-3.09575	Byasa polyeuctes
-4.72868	1.15798	-4.38406	Byasa polyeuctes
0.916431	0.228304	0.955394	Byasa rhadinus

## Sheet: dealbatus
-6.11528	0.06969	-2.30113	Papilio bootes dealbatus
-6.15418	1.14494	-3.09624	Papilio bootes dealbatus
-6.31093	1.91707	-3.72342	Papilio bootes dealbatus
-0.94891	-0.93006	-3.29858	Papilio bootes dealbatus
-6.10382	0.43931	-2.54105	Papilio bootes dealbatus
-6.10339	0.37957	-2.49509	Papilio bootes dealbatus
-6.37293	2.23499	-3.99402	Papilio bootes dealbatus
-6.10856	0.26195	-2.44031	Papilio bootes dealbatus
-6.13001	-0.04403	-2.2108	Papilio bootes dealbatus
-6.40178	2.37421	-4.1203	Papilio bootes dealbatus
-6.11464	0.10426	-2.31371	Papilio bootes dealbatus
2.31253	-0.464907	0.824447	Byasa impediens
-0.114766	0.0851127	-0.749995	Byasa impediens
0.967276	-1.54727	-0.144932	Byasa impediens
-0.173773	-0.459956	-0.135159	Byasa impediens
-0.142422	-1.21734	-0.105064	Byasa impediens
1.23302	-0.344147	-0.0488581	Byasa impediens
1.31494	-1.57821	-0.0307351	Byasa impediens
0.133536	0.349121	0.66703	Byasa impediens
2.89533	-0.57852	-0.605539	Byasa impediens
-0.847441	-1.11773	-0.416693	Byasa impediens
-0.37395	-1.21164	-1.06959	Byasa impediens
1.01374	-0.0439506	0.110204	Byasa impediens
-0.666245	-1.27966	-0.418319	Byasa impediens
-1.69718	-1.62868	-1.01934	Byasa impediens
2.35056	-0.495354	0.236831	Byasa impediens
5.21551	-0.990331	4.16674	Byasa impediens
7.40623	-5.26723	4.25714	Byasa plutonius
7.3825	-3.55877	2.93297	Byasa plutonius
7.53085	-4.06147	3.09845	Byasa plutonius
5.39085	-1.61235	2.51118	Byasa plutonius
7.39766	-5.22754	4.22439	Byasa plutonius
7.9167	-5.02505	3.02024	Byasa plutonius
7.92807	-5.95383	2.70329	Byasa plutonius
7.99151	-5.46375	2.88667	Byasa plutonius
7.84258	-5.97567	2.73365	Byasa plutonius
7.90747	-5.72129	2.82331	Byasa plutonius
7.48839	-3.87471	2.97099	Byasa plutonius
7.59835	-4.97005	3.24534	Byasa plutonius
-3.66394	1.63665	-2.07132	Byasa polyeuctes
-5.69724	1.44097	-1.96281	Byasa polyeuctes
1.83762	0.537649	-1.80347	Byasa polyeuctes
2.59095	0.507223	-0.348834	Byasa polyeuctes
0.741547	1.1526	-3.92642	Byasa polyeuctes
3.8485	0.152775	0.0306683	Byasa polyeuctes
-1.21495	0.605921	-5.04479	Byasa polyeuctes
1.42862	0.572953	-2.75173	Byasa polyeuctes
-0.743042	0.697881	-3.69187	Byasa polyeuctes
0.249296	1.02488	-2.62026	Byasa polyeuctes
-1.00967	-0.362216	-2.07001	Byasa polyeuctes
-4.81562	1.10038	-2.36097	Byasa polyeuctes
1.40099	0.466166	-2.36554	Byasa polyeuctes
-0.0244595	1.09126	-3.42636	Byasa polyeuctes
-1.40955	0.0500377	-5.7874	Byasa polyeuctes
-1.83199	1.81433	-3.51106	Byasa polyeuctes
-1.19266	1.4059	-2.7017	Byasa polyeuctes
-1.19167	1.80481	-5.21063	Byasa polyeuctes
-0.882862	-0.0475837	-1.89597	Byasa polyeuctes
-2.56675	0.698612	-2.88885	Byasa polyeuctes
-1.65878	1.93754	-3.81992	Byasa polyeuctes
-1.69996	1.67195	-5.32613	Byasa polyeuctes
-5.34674	1.10443	-2.93587	Byasa polyeuctes
-2.28689	0.50465	-6.15613	Byasa polyeuctes
-1.74248	0.85746	-4.12204	Byasa polyeuctes
-1.40176	1.3354	-4.77052	Byasa polyeuctes
-1.57024	0.277656	-6.7119	Byasa polyeuctes
-1.50124	0.625421	-3.02436	Byasa polyeuctes
-2.01052	0.334639	-3.16241	Byasa polyeuctes
-2.35119	0.410702	-6.20644	Byasa polyeuctes
-0.464734	1.42181	-2.58529	Byasa polyeuctes
-1.99509	1.31958	-2.50696	Byasa polyeuctes
-1.06875	2.53945	-4.12365	Byasa polyeuctes
-4.35785	0.848752	0.100003	Byasa polyeuctes
-3.0826	1.14757	-3.13914	Byasa polyeuctes
-2.31864	1.2248	-2.04453	Byasa polyeuctes
-3.33563	1.89654	-5.53908	Byasa polyeuctes
-0.821617	1.92504	-4.34052	Byasa polyeuctes
-2.31459	2.64255	-5.1049	Byasa polyeuctes
-0.539009	2.17263	-4.32045	Byasa polyeuctes
-1.14529	1.14945	-4.33691	Byasa polyeuctes
-2.68644	1.84096	-4.52766	Byasa polyeuctes
-2.21163	1.71872	-2.5464	Byasa polyeuctes
-2.70826	1.36866	-5.74664	Byasa polyeuctes
-5.03138	1.08491	-2.90253	Byasa polyeuctes
-2.69302	1.93724	-2.56506	Byasa polyeuctes
-2.80405	1.51248	-2.43407	Byasa polyeuctes
-2.91175	2.2183	-5.22007	Byasa polyeuctes
-2.82977	2.33283	-4.53169	Byasa polyeuctes
-1.42415	1.42418	-4.85354	Byasa polyeuctes
-2.17443	1.19861	-5.93714	Byasa polyeuctes
-2.77748	1.42116	-4.23129	Byasa polyeuctes
-1.72391	0.356906	-1.16296	Byasa polyeuctes
-3.07798	0.57953	-3.24288	Byasa polyeuctes
-0.452516	1.13277	-5.88238	Byasa polyeuctes
-4.10234	0.86222	-2.4406	Byasa polyeuctes
-0.233839	0.620459	-5.94775	Byasa polyeuctes
0.250582	-0.827319	-1.81796	Byasa polyeuctes
-0.703078	0.11387	-4.60465	Byasa polyeuctes
-0.972754	-0.477276	-4.71891	Byasa polyeuctes
-0.430413	-0.239424	-5.8094	Byasa polyeuctes
-0.6377	0.12299	-6.42255	Byasa polyeuctes
1.08058	-0.215219	-3.40921	Byasa polyeuctes
0.607054	-0.745721	-4.76675	Byasa polyeuctes
-0.0665185	-0.83983	-2.80068	Byasa polyeuctes
0.131875	0.662504	-3.97772	Byasa polyeuctes
-1.5964	0.726651	0.88197	Byasa polyeuctes
-5.07962	1.06766	-3.09575	Byasa polyeuctes
-4.72868	1.15798	-4.38406	Byasa polyeuctes
